# Supplementary material for: A de novo variant of BICRA results in Coffin–Siris syndrome 12
Source: Mol Genet Genomic Med. 2023 Jul 24;11(11):e2250. doi: 10.1002/mgg3.2250 (PMC10655513; doi:10.1002/mgg3.2250)
Supplement: Supplementary file 1 — Data S1 [file MGG3-11-e2250-s001.xlsx]

## Sheet: Sheet1
patient	study	cDNA variant	Inheritance	Neurological	Behavioural issues	Gastrointestinal	Ophthalmological	Cardiologic	Urinary	Orthopaedic	Growth	Facial features	Digital anomalies	Dental anomalies	Other
S1	Barish et al.	c.936delC	de novo	Developmental delay, intellectual disability	_	Feeding difficulties, GERD	_	_	_	_	Poor weight gain	Frontal bossing, bitemporal narrowing,sparse scalp hair, arched eyebrows, mild synophrys, long eyelashes, bilateral epicanthal folds, downslanting palpebral fifissures, low set, posteriorly rotated ears with prominent antihelices, prominent with prominent antihelices, prominent nasal tip, anteverted nares, hypoplastic alae nasi, thin upper lip, square chin	Hypoplasia of the left second toenail and the fifth toenails bilaterally, onychomadesis of several nails	_	Hypotonia
S2	Barish et al.	c.1574delG	non-maternal	Developmental delay, intellectual disability, epilepsy/seizure, hippocampal atrophy	_	_	Ambliopia/strabismus	Cardiac murmur	Horseshoe kidney	_	Short stature, microcephaly	Midface hypoplasia, deep-set eyes, low set ears, prominent nose	_	_	_
S3	Barish et al.	c.1993C>T	de novo	Developmental delay, intellectual disability, autism spectrum disorder	Emotional outbursts	Feeding difficulties	Ambliopia/strabismus, myopia	Patent foramen ovale	_	Radioulnar synostosis	_	Prominent forehead, thick eyebrows, medial flaring, long eyelashes, deep-set eyes, a left squint, raised philtrum with prominent columella, protruding teeth, small chin, high arched palate, narrow airways	Small hands with a small thumb	_	Cryptorchidism, Hypospadias
S4	Barish et al.	c.2075_2078delCTCA	de novo	Developmental delay, intellectual disability	_	Feeding difficulties	_	_	_	_	Poor weight gain	Dolichocephaly, rounded forehead, prominent, simplified ears with pointed tragi, high arched palate	2-3 toe syndactyly	_	Hypotonia
S5	Barish et al.	c.2479_2480delinsA	de novo	Developmental delay, intellectual disability	_	Feeding difficulties, chronic constipation	_	_	_	Joint laxicity	Short stature, poor weight gain, failure to thrive, microcephaly	Minor dysmorphic changes related to eyebrows, hair, chin, high arched palate	_	_	Hypotonia, auditory processing disorder
S6	Barish et al.	c.3247dupT	de novo	Developmental delay, intellectual disability, autism spectrum disorder	Stereotypies, echolalia, impulsivity, aggressiveness, hyperactivity	Celiac disease	Ambliopia/strabismus	_	_	_	_	Low-set hair, narrow and up- slanted palpebral fissures, thin lips, small mouth, high- arched palate	_	_	Sleep disturbance
S7	Barish et al.	c.4369C>T	de novo	Developmental delay, intellectual disability	Impulsivity, oppositionality, low frustration tolerance, hyperactivity, labile moods	Chronic constipation	Ambliopia/strabismus	Cardiac murmur, tachycardia, hypertension	_	Scoliosis, joint laxicity, internal hip rotation, valgus foot	_	Posteriorly rotated ears, down slanting palpebral fissures with hypotelorism, moderate synophrys, a thin, raised nasal bridge, sharply defined nasal tip, short, ill-define philtrum, a narrow palate, protruding teeth, mild micrognathia	Slender digits with mild cutaneous syndactyly, toenails grow over the tips of the toes	_	Sleep disturbance, Hypotonia, Sensorineural hearing loss, Submucous cleft palate, Von Willebrand disease
S8	Barish et al.	~126 kb loss	de novo	Developmental delay, intellectual disability, autism spectrum disorder	_	Feeding difficulties, GERD, chronic constipation	Hyperopia	_	_	Hip subluxation	Poor weight gain, failure to thrive	Depressed nasal bridge, wide nasal tip, thin upper lip	_	_	Motor stereotypies
S9	Barish et al.	~167.8 kb loss	de novo	Developmental delay, intellectual disability, epilepsy/seizures, autism spectrum disorder		Feeding difficulties, chronic constipation	Hyperopia	_	_	Scoliosis, joint laxicity	Microcephaly	Epicanthic folds, slightly down-slanting palpebral fissures, arched eyebrows, low-set ears, short philtrum, high nasal bridge, prominent nasal tip, bilateral dimpling medial to the inner canthi	_	_	Motor stereotypies
S10	Barish et al.	~202 kb loss	de novo	Developmental delay, intellectual disability	Problems with temper control	_	Ambliopia/strabismus, hyperopia	Tatralogy of Fallot	Horseshoe kidney	_	Microcephaly	Prominent glabella, arched eyebrows with medial flare, epicanthal folds, downslanting palpebral fissures, low columella, left ear larger with posterior rotation	Slightly broad thumbs	_	Recurrent infections
S11	Barish et al.	c.192G>C	de novo	Developmental delay, intellectual disability, developmental regression, autism spectrum disorder	Behavioral problems	_	_	_	_	_	Macrocephaly	High anterior hairline, large earlobe, long philtrum	_	_	_
S12	Barish et al.	c.4267G>A	de novo	Developmental delay, intellectual disability, chiari malformation, macrocerebellum, obstructive hydrocephalus, facial nerve paresis	_	Oral motor hypotonia, feeding difficulties, elevated liver enzymes	_	_	_	_	Short stature, poor weight gain, failure to thrive, microcephaly	Bitemporal narrowing, frontal bossing, high anterior hair line, epicanthal folds, downslanting palpebral fissures, prominent nasal tip, long philtrum	_	_	Recurrent infections, Hypothyroidsim, cystic fibrosis
patient 1	Asadauskaitė et al.	c.535C>T	de novo	Developmental delay	Irritability	Feeding difficulties, diarrhoea, obstipation, dyspepsia, encopresis	Convergent strabismus, astigmatism	Defect in atrial septum	Enuresis	Hyperflexible joints, hyperextension of knees	Low birth weight, poor weight gain, microcephaly	Prominent brow arch, medially flared eyebrows, prominent nasal tip, small mouth with thin lips, absent cupid’s bow, small mandible, low-set ears	Bilateral clinodactyly of the fifth fingers, Wide spacing of the first and second toes	Late teething	Unilateral inguinal hernia
our patient	our study	c.1666C>T	de novo	Developmental delay, language development delay, motor development delay	_	Less eating, frequent constipation and dry stool	_	_	_	_	slightly short stature,slightly poor weight gain	_		_	Dystonia
